# Supplementary material for: Synergism of Photo-Induced Electron Transfer and Aggregation-Induced Quenching Mechanisms for Highly Sensitive Detection of Silver Ion and Captopril
Source: Molecules. 2023 Apr 22;28(9):3650. doi: 10.3390/molecules28093650 (PMC10180011; doi:10.3390/molecules28093650)
Supplement: Supplementary file 1 [file molecules-28-03650-s001.zip]

Archive with 1 entries (1 files):
- molecules-2278920-supplementary.pdf
